# Supplementary material for: The Use of F-18 FDG PET-Based Cognitive Reserve to Evaluate Cognitive Decline in Alzheimer’s Disease, Independent of Educational Influence
Source: Medicina (Kaunas). 2023 May 14;59(5):945. doi: 10.3390/medicina59050945 (PMC10222488; doi:10.3390/medicina59050945)
Supplement: Supplementary file 1 [file medicina-59-00945-s001.zip]

Archive with 1 entries (1 files):
- medicina-2330833-supplementary.pdf
